# Supplementary material for: A Splice Site Variant in ADAMTS3 Is the Likely Causal Variant for Pulmonary Hypoplasia with Anasarca in Persian/Persian-Cross Sheep
Source: Animals (Basel). 2024 Sep 29;14(19):2811. doi: 10.3390/ani14192811 (PMC11475510; doi:10.3390/ani14192811)
Supplement: Supplementary file 1 [file animals-14-02811-s001.zip]

Archive with 3 entries (2 files):
- animals-3199457-supplementary/
- animals-3199457-supplementary/Supplementary_Figures S1 - S2.pdf
- animals-3199457-supplementary/Supplementary_Tables S1-S4 updated .xlsx
