# Supplementary material for: A Splice Site Variant in ADAMTS3 Is the Likely Causal Variant for Pulmonary Hypoplasia with Anasarca in Persian/Persian-Cross Sheep
Source: Animals (Basel). 2024 Sep 29;14(19):2811. doi: 10.3390/ani14192811 (PMC11475510; doi:10.3390/ani14192811)
Supplement: Supplementary file 1 [file animals-14-02811-s001.zip › animals-3199457-supplementary/Supplementary_Tables S1-S4 updated .xlsx]

## Sheet: Table S1
Table S1 Top five protein coding functional candidate genes identified based on literature review of similar phenotypes to PHA in humans and mice.
Gene	Biological function summary	Disease(s) associated with mutations
ADAMTS3	Lymphangiogenesis during earlry developmen and extracellular matrix funcionality	Embryonic death and abnormal lymphangiogenesis in mice [40], lymphoedema and Hennekam lymphangiectasia-lymphedema syndrome 3 in humans [41]
FLT4	Believed to be involved in the development of lymphatics	Lymphatic malformation and lymphodema (Milroy disease) in humans [42,43]
FOXC2	Believed to be involved in the development of lymphatics	Lymphedema-distichiasis syndrome in humans [44]
PIEZO1	Involved in ion channel activity	Lymphatic malformation and non-immune hydrops fetalis in humans [45]
SOX18	Regulation of embryonic lymphatic development	Hypotrichosis-lymphedema-telangiectasia syndrome and hydrops fetalis in humans [46]
References
40. Janssen, L.; Dupont, L.; Bekhouche, M.; Noel, A.; Leduc, C.; Voz, M.; Peers, B.; Cataldo, D.; Apte, S.S.; Dubail, J.; Colige, A. ADAMTS3 activity is mandatory for embryonic lymphangiogenesis and regulates placental angiogenesis. Angiogenesis 2016, 19, 53–65. https://doi.org/10.1007/s10456-015-9488-z.
41. Brouillard, P.; Dupont, L.; Helaers, R.; Coulie, R.; Tiller, G.E.; Peeden, J.; Colige, A.; Vikkula, M. Loss of ADAMTS3 activity causes Hennekam lymphangiectasia-lymphedema syndrome 3. Hum. Mol. Genet. 2017, 26, 4095–4104. https://doi.org/10.1093/hmg/ddx297.
42. Esterly, J.R. Congenital hereditary lymphoedema. J. Med. Genet. 1965, 2, 93-98. https://doi.10.1136/jmg.2.2.93
43. Brice, G.; Child, A.H.; Evans, A.; Bell, R.; Mansour, S.; Burnand, K.; Sarfarazi, M.; Jeffery, S.; Mortimer, P. Milroy disease and the VEGFR-3 mutation phenotype. J. Med. Genet. 2005, 42, 98-102. https://doi.10.1136/jmg.2004.024802.
44. Mangion, J.; Rahman, N.; Mansour, S.; Brice, G.; Rosbotham, J.; Child, A.H.; Murday, V.A.; Mortimer, P.S.; Barfoot, R.; Sigurdsson, A.; Edkins, S.; Sarfarazi, M.; Burnand, K.; Evans, A.L.; Nunan, T.O.; Stratton, M.R.; Jeffery, S. A gene for lymphedema-distichiasis maps to 16q24.3. Am. J. Hum. Genet. 1999, 65, 427-432. https://doi.10.1086/302500.
45. Fotiou, E.; Martin-Almedina, S.; Simpson, M.A.; Lin, S.; Gordon, K.; Brice, G.; Atton, G.; Jeffery, I.; Rees, D.C.; Mignot, C.; Vogt, J.; Homfray, T.; Snyder, M.P.; Rockson, S.G.; Jeffery, S.; Mortimer, P.S.; Mansour, S.; Ostergaard, P. Novel mutations in PIEZO1 cause an autosomal recessive generalized lymphatic dysplasia with non-immune hydrops fetalis. Nat. Commun. 2015, 6, 8085. https://do…
46. Irrthum, A.; Devriendt, K.; Chitayat, D.; Matthijs, G.; Glade, C.; Steijlen, P.M.; Fryns, J.P.; Van Steensel, M.A.; Vikkula, M. Mutations in the transcription factor gene SOX18 underlie recessive and dominant forms of hypotrichosis-lymphedema-telangiectasia. Am. J. Hum. Genet. 2003, 72, 1470–1478. https://doi.org/10.1086/375614.

## Sheet: Table S2
Table S2 List of 44 private whole genome sequencing variants identified in two affected foetuses (PPHA93 and PPHA94) and one obligate carrier (PPHA92) after filtering based on segregation, predicted protein impact, removal of known SNPs and duplicates.
#CHROM	POS	ID	REF	ALT	QUAL	FILTER	INFO	FORMAT	PPHA92	PPHA93	PPHA94
chr6	84587390	.	T	C	1445.13	.	AC=5;AF=0.833;AN=6;BaseQRankSum=-1.108e+00;ClippingRankSum=0.00;DP=95;ExcessHet=3.0103;FS=4.337;MLEAC=5;MLEAF=0.833;MQ=55.35;MQRankSum=0.320;QD=21.90;ReadPosRankSum=0.999;SOR=1.918;ANN=C|missense_variant|MODERATE|ENSOARG00000009541|ENSOARG00000009541|transcript|ENSOART00000010395.1|protein_coding|2/10|c.382A>G|p.Ser128Gly|382/1530|382/1530|128/509||,C|intron_variant|MODIFIER|ENSOARG00000009541|EN…	GT:AD:DP:GQ:PL	0/1:8,7:15:99:124,0,174	1/1:0,20:20:59:514,59,0	1/1:0,31:31:92:838,92,0
chr6	86406055	.	G	A	3513.13	.	AC=5;AF=0.833;AN=6;BaseQRankSum=1.93;ClippingRankSum=0.00;DP=137;ExcessHet=3.0103;FS=5.683;MLEAC=5;MLEAF=0.833;MQ=60.00;MQRankSum=0.00;QD=25.83;ReadPosRankSum=-9.200e-02;SOR=0.453;ANN=A|synonymous_variant|LOW|SLC4A4|ENSOARG00000012378|transcript|ENSOART00000013465.1|protein_coding|15/25|c.2211G>A|p.Thr737Thr|2211/6280|2211/3441|737/1146||,A|synonymous_variant|LOW|SLC4A4|ENSOARG00000012378|transcr…	GT:AD:DP:GQ:PL	0/1:14,15:29:99:346,0,283	1/1:0,56:56:99:1661,168,0	1/1:0,51:51:99:1537,153,0
chr6	86992410	.	T	TAAAATTTTTATTGGAATAGAGTTGATTTACAACGTTGTGTTAATTTCTGCTATACAGAAAAGTGAATCAGTTGTAAATACATATA	682.86	.	AC=2;AF=1.00;AN=2;DP=58;ExcessHet=3.0103;FS=0.000;MLEAC=2;MLEAF=1.00;MQ=42.43;QD=29.43;SOR=5.670;ANN=TAAAATTTTTATTGGAATAGAGTTGATTTACAACGTTGTGTTAATTTCTGCTATACAGAAAAGTGAATCAGTTGTAAATACATATA|frameshift_variant|HIGH|ENSOARG00000013035|ENSOARG00000013035|transcript|ENSOART00000014172.1|protein_coding|10/10|c.918_919insAAAATTTTTATTGGAATAGAGTTGATTTACAACGTTGTGTTAATTTCTGCTATACAGAAAAGTGAATCAGTTGTAAATACATAT…	GT:AD:DP:GQ:PL	./.:8,0:8:.:0,0,0	1/1:0,16:16:47:718,47,0	./.:21,0:21:.:0,0,0
chr6	87124343	.	TC	T	4344.09	.	AC=5;AF=0.833;AN=6;BaseQRankSum=1.49;ClippingRankSum=0.00;DP=132;ExcessHet=3.0103;FS=0.000;MLEAC=5;MLEAF=0.833;MQ=60.00;MQRankSum=0.00;QD=33.16;ReadPosRankSum=0.696;SOR=0.743;ANN=T|splice_region_variant&intron_variant|LOW|ADAMTS3|ENSOARG00000013204|transcript|ENSOART00000014359.1|protein_coding|14/21|c.2055+3delG||||||;Cases=2,0,4;Controls=0,1,1;CC_TREND=8.326e-02;CC_GENO=NaN;CC_ALL=3.333e-01;CC_…	GT:AD:DP:GQ:PL	0/1:10,18:28:99:581,0,267	1/1:0,64:64:99:2364,193,0	1/1:0,39:39:99:1439,117,0
chr6	88584825	.	G	T	263.15	.	AC=3;AF=0.750;AN=4;BaseQRankSum=2.87;ClippingRankSum=0.00;DP=25;ExcessHet=3.0103;FS=0.000;MLEAC=3;MLEAF=0.750;MQ=58.79;MQRankSum=0.00;QD=10.96;ReadPosRankSum=2.03;SOR=1.022;ANN=T|missense_variant|MODERATE|ENSOARG00000014766|ENSOARG00000014766|transcript|ENSOART00000016069.1|protein_coding|3/5|c.75G>T|p.Met25Ile|75/360|75/360|25/119||;Cases=1,0,2;Controls=0,1,1;CC_TREND=1.573e-01;CC_GENO=NaN;CC_AL…	GT:AD:DP:GQ:PL	0/1:12,10:22:99:230,0,243	1/1:0,2:2:6:61,6,0	./.:1,0:1:.:0,0,0
chr6	90122273	.	C	CAAA	3060.09	.	AC=5;AF=0.833;AN=6;BaseQRankSum=1.33;ClippingRankSum=0.00;DP=122;ExcessHet=3.0103;FS=7.017;MLEAC=4;MLEAF=0.667;MQ=60.00;MQRankSum=0.00;QD=34.00;ReadPosRankSum=0.434;SOR=0.235;ANN=CAAA|splice_region_variant&intron_variant|LOW|CDKL2|ENSOARG00000015497|transcript|ENSOART00000016865.1|protein_coding|1/11|c.169-6_169-5insTTT||||||;Cases=2,0,4;Controls=0,1,1;CC_TREND=8.326e-02;CC_GENO=NaN;CC_ALL=3.333e…	GT:AD:DP:GQ:PL	0/1:16,16:32:99:588,0,537	1/1:1,19:24:64:854,64,0	1/1:1,37:48:89:1653,89,0
chr6	90822483	.	T	TCATGGAGCACAAGGG	1482.09	.	AC=5;AF=0.833;AN=6;BaseQRankSum=0.953;ClippingRankSum=0.00;DP=60;ExcessHet=3.0103;FS=7.348;MLEAC=5;MLEAF=0.833;MQ=60.00;MQRankSum=0.00;QD=26.00;ReadPosRankSum=0.792;SOR=2.057;ANN=TCATGGAGCACAAGGG|disruptive_inframe_insertion|MODERATE|ENSOARG00000016978|ENSOARG00000016978|transcript|ENSOART00000018493.1|protein_coding|1/7|c.166_167insTGGAGCACAAGGGCA|p.Phe55_Arg56insMetGluHisLysGly|167/1302|167/130…	GT:AD:DP:GQ:PL	0/1:20,10:30:99:262,0,716	1/1:0,17:17:54:810,54,0	1/1:0,10:10:30:450,30,0
chr6	92612679	.	A	T	3156.13	.	AC=5;AF=0.833;AN=6;BaseQRankSum=-1.777e+00;ClippingRankSum=0.00;DP=119;ExcessHet=3.0103;FS=5.596;MLEAC=5;MLEAF=0.833;MQ=60.00;MQRankSum=0.00;QD=26.52;ReadPosRankSum=0.389;SOR=0.174;ANN=T|synonymous_variant|LOW|FRAS1|ENSOARG00000018254|transcript|ENSOART00000019882.1|protein_coding|5/74|c.522A>T|p.Pro174Pro|522/12057|522/12057|174/4018||,T|synonymous_variant|LOW|FRAS1|ENSOARG00000018254|transcript…	GT:AD:DP:GQ:PL	0/1:8,18:26:99:444,0,167	1/1:0,55:55:99:1607,164,0	1/1:0,38:38:99:1136,114,0
chr6	94653532	.	G	A	306.18	.	AC=4;AF=1.00;AN=4;DP=14;ExcessHet=3.0103;FS=0.000;MLEAC=4;MLEAF=1.00;MQ=53.18;QD=27.83;SOR=4.977;ANN=A|splice_region_variant&intron_variant|LOW|ENSOARG00000019008|ENSOARG00000019008|transcript|ENSOART00000020695.1|protein_coding|1/2|c.111+4G>A||||||WARNING_TRANSCRIPT_NO_STOP_CODON;Cases=2,0,4;Controls=0,0,0;CC_TREND=NaN;CC_GENO=NaN;CC_ALL=1.000e+00;CC_DOM=1.000e+00;CC_REC=1.000e+00	GT:AD:DP:GQ:PGT:PID:PL	./.:3,0:3:.:.:.:0,0,0	1/1:0,3:3:9:.:.:92,9,0	1/1:0,8:8:24:1|1:94653532_G_A:240,24,0
chr6	94653535	.	G	GCGGCCGCCCAGTAGGGTGGCCAC	204.88	.	AC=2;AF=1.00;AN=2;DP=11;ExcessHet=3.0103;FS=0.000;MLEAC=2;MLEAF=1.00;MQ=51.17;QD=25.61;SOR=4.407;ANN=GCGGCCGCCCAGTAGGGTGGCCAC|splice_region_variant&intron_variant|LOW|ENSOARG00000019008|ENSOARG00000019008|transcript|ENSOART00000020695.1|protein_coding|1/2|c.111+7_111+8insCGGCCGCCCAGTAGGGTGGCCAC||||||WARNING_TRANSCRIPT_NO_STOP_CODON;Cases=1,0,2;Controls=0,0,0;CC_TREND=NaN;CC_GENO=NaN;CC_ALL=1.000e…	GT:AD:DP:GQ:PGT:PID:PL	./.:3,0:3:.:.:.:0,0,0	./.:0,0:0:.:.:.:0,0,0	1/1:0,8:8:24:1|1:94653532_G_A:240,24,0
chr6	95443554	.	C	T	3898.13	.	AC=5;AF=0.833;AN=6;BaseQRankSum=-8.730e-01;ClippingRankSum=0.00;DP=172;ExcessHet=3.0103;FS=5.003;MLEAC=5;MLEAF=0.833;MQ=60.00;MQRankSum=0.00;QD=22.66;ReadPosRankSum=0.047;SOR=0.355;ANN=T|synonymous_variant|LOW|BMP3|ENSOARG00000019042|transcript|ENSOART00000020731.1|protein_coding|4/5|c.456C>T|p.Ser152Ser|456/4595|456/1362|152/453||WARNING_TRANSCRIPT_NO_START_CODON;Cases=2,0,4;Controls=0,1,1;CC_TR…	GT:AD:DP:GQ:PL	0/1:31,21:52:99:387,0,739	1/1:0,62:62:99:1854,185,0	1/1:0,58:58:99:1688,173,0
chr6	97692117	.	GA	G	1952.09	.	AC=5;AF=0.833;AN=6;BaseQRankSum=0.580;ClippingRankSum=0.00;DP=132;ExcessHet=3.0103;FS=1.910;MLEAC=5;MLEAF=0.833;MQ=60.16;MQRankSum=1.27;QD=16.13;ReadPosRankSum=1.22;SOR=0.531;ANN=G|splice_region_variant&intron_variant|LOW|HPSE|ENSOARG00000002360|transcript|ENSOART00000002560.1|protein_coding|6/12|c.927-5delT||||||WARNING_TRANSCRIPT_NO_START_CODON,G|splice_region_variant&intron_variant|LOW|HPSE|EN…	GT:AD:DP:GQ:PL	0/1:22,15:37:99:211,0,387	1/1:0,49:49:99:1069,146,0	1/1:1,34:35:82:712,82,0
chr6	97830562	.	TAAA	T	5111.09	.	AC=5;AF=0.833;AN=6;BaseQRankSum=1.28;ClippingRankSum=0.00;DP=171;ExcessHet=3.0103;FS=5.845;MLEAC=5;MLEAF=0.833;MQ=60.06;MQRankSum=0.00;QD=33.63;ReadPosRankSum=-2.097e+00;SOR=0.297;ANN=T|splice_region_variant&intron_variant|LOW|HELQ|ENSOARG00000002630|transcript|ENSOART00000002855.1|protein_coding|5/17|c.1355-5_1355-3delTTT||||||;Cases=2,0,4;Controls=0,1,1;CC_TREND=8.326e-02;CC_GENO=NaN;CC_ALL=3.3…	GT:AD:DP:GQ:PL	0/1:23,17:40:99:576,0,849	1/1:0,55:57:99:2273,171,0	1/1:0,57:57:99:2302,171,0
chr6	99175610	.	G	A	3565.13	.	AC=5;AF=0.833;AN=6;BaseQRankSum=1.02;ClippingRankSum=0.00;DP=88;ExcessHet=3.0103;FS=0.000;MLEAC=5;MLEAF=0.833;MQ=53.62;MQRankSum=0.298;QD=32.39;ReadPosRankSum=0.454;SOR=0.955;ANN=A|synonymous_variant|LOW|WDFY3|ENSOARG00000003468|transcript|ENSOART00000003780.1|protein_coding|34/70|c.5643C>T|p.Ala1881Ala|5768/10694|5643/10569|1881/3522||;Cases=2,0,4;Controls=0,1,1;CC_TREND=8.326e-02;CC_GENO=NaN;CC…	GT:AD:DP:GQ:PGT:PID:PL	0/1:7,11:18:99:0|1:99175589_TAGTC_T:441,0,261	1/1:0,41:41:99:1|1:99175589_TAGTC_T:1895,129,0	1/1:0,26:26:84:1|1:99175589_TAGTC_T:1260,84,0
chr6	101739419	.	C	G	243.97	.	AC=2;AF=1.00;AN=2;DP=11;ExcessHet=3.0103;FS=0.000;MLEAC=2;MLEAF=1.00;MQ=44.31;QD=32.35;SOR=3.912;ANN=G|5_prime_UTR_premature_start_codon_gain_variant|LOW|KLHL8|ENSOARG00000004639|transcript|ENSOART00000005051.1|protein_coding|1/11|c.-782G>C||||||,G|5_prime_UTR_variant|MODIFIER|KLHL8|ENSOARG00000004639|transcript|ENSOART00000005051.1|protein_coding|1/11|c.-782G>C|||||25359|,G|intron_variant|MODIFI…	GT:AD:DP:GQ:PGT:PID:PL	./.:0,0:0:.:.:.:0,0,0	1/1:0,6:6:18:1|1:101739409_C_G:270,18,0	./.:5,0:5:.:.:.:0,0,0
chr6	102216981	.	T	C	33.88	.	AC=2;AF=1.00;AN=2;DP=2;ExcessHet=3.0103;FS=0.000;MLEAC=2;MLEAF=1.00;MQ=34.12;QD=16.94;SOR=2.303;ANN=C|missense_variant|MODERATE|ENSOARG00000005253|ENSOARG00000005253|transcript|ENSOART00000005734.1|protein_coding|4/31|c.376A>G|p.Ile126Val|376/3039|376/3039|126/1012||;Cases=1,0,2;Controls=0,0,0;CC_TREND=NaN;CC_GENO=NaN;CC_ALL=1.000e+00;CC_DOM=1.000e+00;CC_REC=1.000e+00	GT:AD:DP:GQ:PL	./.:0,0:0:.:0,0,0	1/1:0,2:2:6:59,6,0	./.:0,0:0:.:0,0,0
chr6	102217060	.	T	C	39.42	.	AC=2;AF=1.00;AN=2;DP=3;ExcessHet=3.0103;FS=0.000;MLEAC=2;MLEAF=1.00;MQ=30.39;QD=13.14;SOR=2.833;ANN=C|synonymous_variant|LOW|ENSOARG00000005253|ENSOARG00000005253|transcript|ENSOART00000005734.1|protein_coding|4/31|c.297A>G|p.Lys99Lys|297/3039|297/3039|99/1012||;Cases=1,0,2;Controls=0,0,0;CC_TREND=NaN;CC_GENO=NaN;CC_ALL=1.000e+00;CC_DOM=1.000e+00;CC_REC=1.000e+00	GT:AD:DP:GQ:PL	./.:0,0:0:.:0,0,0	1/1:0,3:3:9:65,9,0	./.:0,0:0:.:0,0,0
chr6	112437543	.	G	GTAGAGGTA	737.11	.	AC=3;AF=0.750;AN=4;BaseQRankSum=0.093;ClippingRankSum=0.00;DP=23;ExcessHet=3.0103;FS=2.236;MLEAC=3;MLEAF=0.750;MQ=42.86;MQRankSum=1.67;QD=32.05;ReadPosRankSum=2.61;SOR=1.341;ANN=GTAGAGGTA|frameshift_variant|HIGH|ENSOARG00000010776|ENSOARG00000010776|transcript|ENSOART00000011727.1|protein_coding|1/20|c.33_34insTACCTCTA|p.Leu12fs|33/2832|33/2832|11/943||WARNING_TRANSCRIPT_NO_START_CODON;Cases=1,0,…	GT:AD:DP:GQ:PGT:PID:PL	0/1:6,15:21:99:.:.:684,0,369	./.:0,0:0:.:.:.:0,0,0	1/1:0,2:2:6:1|1:112437536_C_T:90,6,0
chr6	112437544	.	C	CAGAGGCAG,G	1197.78	.	AC=1,3;AF=0.250,0.750;AN=4;DP=26;ExcessHet=3.0103;FS=0.000;MLEAC=1,3;MLEAF=0.250,0.750;MQ=44.31;QD=30.37;SOR=2.303;ANN=CAGAGGCAG|frameshift_variant|HIGH|ENSOARG00000010776|ENSOARG00000010776|transcript|ENSOART00000011727.1|protein_coding|1/20|c.32_33insCTGCCTCT|p.Leu12fs|32/2832|32/2832|11/943||WARNING_TRANSCRIPT_NO_START_CODON,G|synonymous_variant|LOW|ENSOARG00000010776|ENSOARG00000010776|transc…	GT:AD:DP:GQ:PGT:PID:PL	1/2:0,7,17:24:99:.:.:1131,714,726,417,0,366	./.:0,0,0:0:.:.:.:0,0,0,0,0,0	2/2:0,0,2:2:6:1|1:112437536_C_T:90,90,90,6,6,0
chr6	112490222	.	G	C	1168.88	.	AC=3;AF=0.750;AN=4;BaseQRankSum=1.88;ClippingRankSum=0.00;DP=46;ExcessHet=3.0103;FS=6.543;MLEAC=2;MLEAF=0.500;MQ=53.74;MQRankSum=1.83;QD=32.47;ReadPosRankSum=-1.860e-01;SOR=0.144;ANN=C|synonymous_variant|LOW|ENSOARG00000011020|ENSOARG00000011020|transcript|ENSOART00000011993.1|protein_coding|5/20|c.603G>C|p.Ser201Ser|603/2991|603/2991|201/996||;Cases=1,0,2;Controls=0,1,1;CC_TREND=1.573e-01;CC_GEN…	GT:AD:DP:GQ:PGT:PID:PL	0/1:7,29:42:99:.:.:1147,0,293	./.:2,0:2:.:.:.:0,0,0	1/1:0,1:1:3:1|1:112490222_G_C:45,3,0
chr6	112492350	.	T	C	64.88	.	AC=2;AF=1.00;AN=2;DP=2;ExcessHet=3.0103;FS=0.000;MLEAC=2;MLEAF=1.00;MQ=39.50;QD=32.44;SOR=2.303;ANN=C|synonymous_variant|LOW|ENSOARG00000011020|ENSOARG00000011020|transcript|ENSOART00000011993.1|protein_coding|7/20|c.855T>C|p.Asn285Asn|855/2991|855/2991|285/996||;Cases=1,0,2;Controls=0,0,0;CC_TREND=NaN;CC_GENO=NaN;CC_ALL=1.000e+00;CC_DOM=1.000e+00;CC_REC=1.000e+00	GT:AD:DP:GQ:PGT:PID:PL	./.:0,0:0:.:.:.:0,0,0	1/1:0,2:2:6:1|1:112492350_T_C:90,6,0	./.:0,0:0:.:.:.:0,0,0
chr6	112492365	.	C	T	64.88	.	AC=2;AF=1.00;AN=2;DP=2;ExcessHet=3.0103;FS=0.000;MLEAC=2;MLEAF=1.00;MQ=39.50;QD=32.44;SOR=2.303;ANN=T|synonymous_variant|LOW|ENSOARG00000011020|ENSOARG00000011020|transcript|ENSOART00000011993.1|protein_coding|7/20|c.870C>T|p.Phe290Phe|870/2991|870/2991|290/996||;Cases=1,0,2;Controls=0,0,0;CC_TREND=NaN;CC_GENO=NaN;CC_ALL=1.000e+00;CC_DOM=1.000e+00;CC_REC=1.000e+00	GT:AD:DP:GQ:PGT:PID:PL	./.:0,0:0:.:.:.:0,0,0	1/1:0,2:2:6:1|1:112492350_T_C:90,6,0	./.:0,0:0:.:.:.:0,0,0
chr6	112492366	.	A	G	64.88	.	AC=2;AF=1.00;AN=2;DP=2;ExcessHet=3.0103;FS=0.000;MLEAC=2;MLEAF=1.00;MQ=39.50;QD=32.44;SOR=2.303;ANN=G|missense_variant|MODERATE|ENSOARG00000011020|ENSOARG00000011020|transcript|ENSOART00000011993.1|protein_coding|7/20|c.871A>G|p.Thr291Ala|871/2991|871/2991|291/996||;Cases=1,0,2;Controls=0,0,0;CC_TREND=NaN;CC_GENO=NaN;CC_ALL=1.000e+00;CC_DOM=1.000e+00;CC_REC=1.000e+00	GT:AD:DP:GQ:PGT:PID:PL	./.:0,0:0:.:.:.:0,0,0	1/1:0,2:2:6:1|1:112492350_T_C:90,6,0	./.:0,0:0:.:.:.:0,0,0
chr6	112498559	.	C	T	155.02	.	AC=4;AF=1.00;AN=4;DP=6;ExcessHet=3.0103;FS=0.000;MLEAC=4;MLEAF=1.00;MQ=27.86;QD=27.86;SOR=1.609;ANN=T|synonymous_variant|LOW|ENSOARG00000011020|ENSOARG00000011020|transcript|ENSOART00000011993.1|protein_coding|11/20|c.1531C>T|p.Leu511Leu|1531/2991|1531/2991|511/996||,T|upstream_gene_variant|MODIFIER|ENSOARG00000011137|ENSOARG00000011137|transcript|ENSOART00000012113.1|protein_coding||c.-1113C>T||…	GT:AD:DP:GQ:PGT:PID:PL	./.:2,0:2:.:.:.:0,0,0	1/1:0,2:2:6:1|1:112498559_C_T:90,6,0	1/1:0,2:2:6:1|1:112498559_C_T:90,6,0
chr6	112498562	.	T	C	155.02	.	AC=4;AF=1.00;AN=4;DP=6;ExcessHet=3.0103;FS=0.000;MLEAC=4;MLEAF=1.00;MQ=27.86;QD=34.95;SOR=1.609;ANN=C|missense_variant|MODERATE|ENSOARG00000011020|ENSOARG00000011020|transcript|ENSOART00000011993.1|protein_coding|11/20|c.1534T>C|p.Tyr512His|1534/2991|1534/2991|512/996||,C|upstream_gene_variant|MODIFIER|ENSOARG00000011137|ENSOARG00000011137|transcript|ENSOART00000012113.1|protein_coding||c.-1110T>…	GT:AD:DP:GQ:PGT:PID:PL	./.:2,0:2:.:.:.:0,0,0	1/1:0,2:2:6:1|1:112498559_C_T:90,6,0	1/1:0,2:2:6:1|1:112498559_C_T:90,6,0
chr6	112498564	.	T	C	155.02	.	AC=4;AF=1.00;AN=4;DP=6;ExcessHet=3.0103;FS=0.000;MLEAC=4;MLEAF=1.00;MQ=27.86;QD=30.64;SOR=1.609;ANN=C|synonymous_variant|LOW|ENSOARG00000011020|ENSOARG00000011020|transcript|ENSOART00000011993.1|protein_coding|11/20|c.1536T>C|p.Tyr512Tyr|1536/2991|1536/2991|512/996||,C|upstream_gene_variant|MODIFIER|ENSOARG00000011137|ENSOARG00000011137|transcript|ENSOART00000012113.1|protein_coding||c.-1108T>C||…	GT:AD:DP:GQ:PGT:PID:PL	./.:2,0:2:.:.:.:0,0,0	1/1:0,2:2:6:1|1:112498559_C_T:90,6,0	1/1:0,2:2:6:1|1:112498559_C_T:90,6,0
chr6	112657956	.	T	C	177.11	.	AC=3;AF=0.750;AN=4;BaseQRankSum=-1.301e+00;ClippingRankSum=0.00;DP=17;ExcessHet=3.0103;FS=0.000;MLEAC=3;MLEAF=0.750;MQ=52.47;MQRankSum=0.00;QD=14.76;ReadPosRankSum=-1.090e-01;SOR=1.402;ANN=C|splice_region_variant&intron_variant|LOW|KIAA0232|ENSOARG00000011238|transcript|ENSOART00000012220.1|protein_coding|1/9|c.-269+5T>C||||||;Cases=1,0,2;Controls=0,1,1;CC_TREND=1.573e-01;CC_GENO=NaN;CC_ALL=5.000…	GT:AD:DP:GQ:PGT:PID:PL	0/1:5,7:12:99:.:.:159,0,114	1/1:0,1:1:3:1|1:112657956_T_C:45,3,0	./.:4,0:4:.:.:.:0,0,0
chr6	114819523	.	C	CA	356.88	.	AC=3;AF=0.750;AN=4;BaseQRankSum=0.319;ClippingRankSum=0.00;DP=31;ExcessHet=3.0103;FS=2.271;MLEAC=3;MLEAF=0.750;MQ=59.38;MQRankSum=0.396;QD=20.99;ReadPosRankSum=-3.190e-01;SOR=1.336;ANN=CA|splice_region_variant&intron_variant|LOW|ENSOARG00000013472|ENSOARG00000013472|transcript|ENSOART00000014654.1|protein_coding|1/1|c.245-8_245-7insA||||||WARNING_TRANSCRIPT_NO_STOP_CODON,CA|upstream_gene_variant|…	GT:AD:DP:GQ:PGT:PID:PL	0/1:4,9:13:99:0|1:114819523_C_CA:267,0,99	1/1:1,3:4:7:1|1:114819523_C_CA:127,7,0	./.:1,0:1:.:.:.:0,0,0
chr6	114966801	.	A	T	64.88	.	AC=2;AF=1.00;AN=2;DP=24;ExcessHet=3.0103;FS=0.000;MLEAC=2;MLEAF=1.00;MQ=11.10;QD=32.44;SOR=0.693;ANN=T|synonymous_variant|LOW|ENSOARG00000013697|ENSOARG00000013697|transcript|ENSOART00000014904.1|protein_coding|1/5|c.51A>T|p.Arg17Arg|51/1608|51/1608|17/535||WARNING_TRANSCRIPT_NO_START_CODON;Cases=1,0,2;Controls=0,0,0;CC_TREND=NaN;CC_GENO=NaN;CC_ALL=1.000e+00;CC_DOM=1.000e+00;CC_REC=1.000e+00	GT:AD:DP:GQ:PGT:PID:PL	./.:22,0:22:.:.:.:0,0,0	1/1:0,2:2:6:1|1:114966801_A_T:90,6,0	./.:0,0:0:.:.:.:0,0,0
chr6	114966802	.	C	T	64.88	.	AC=2;AF=1.00;AN=2;DP=24;ExcessHet=3.0103;FS=0.000;MLEAC=2;MLEAF=1.00;MQ=11.10;QD=32.44;SOR=0.693;ANN=T|synonymous_variant|LOW|ENSOARG00000013697|ENSOARG00000013697|transcript|ENSOART00000014904.1|protein_coding|1/5|c.52C>T|p.Leu18Leu|52/1608|52/1608|18/535||WARNING_TRANSCRIPT_NO_START_CODON;Cases=1,0,2;Controls=0,0,0;CC_TREND=NaN;CC_GENO=NaN;CC_ALL=1.000e+00;CC_DOM=1.000e+00;CC_REC=1.000e+00	GT:AD:DP:GQ:PGT:PID:PL	./.:22,0:22:.:.:.:0,0,0	1/1:0,2:2:6:1|1:114966801_A_T:90,6,0	./.:0,0:0:.:.:.:0,0,0
chr6	114966810	.	G	A	64.88	.	AC=2;AF=1.00;AN=2;DP=24;ExcessHet=3.0103;FS=0.000;MLEAC=2;MLEAF=1.00;MQ=11.10;QD=32.44;SOR=0.693;ANN=A|synonymous_variant|LOW|ENSOARG00000013697|ENSOARG00000013697|transcript|ENSOART00000014904.1|protein_coding|1/5|c.60G>A|p.Pro20Pro|60/1608|60/1608|20/535||WARNING_TRANSCRIPT_NO_START_CODON;Cases=1,0,2;Controls=0,0,0;CC_TREND=NaN;CC_GENO=NaN;CC_ALL=1.000e+00;CC_DOM=1.000e+00;CC_REC=1.000e+00	GT:AD:DP:GQ:PGT:PID:PL	./.:22,0:22:.:.:.:0,0,0	1/1:0,2:2:6:1|1:114966801_A_T:90,6,0	./.:0,0:0:.:.:.:0,0,0
chr6	114966818	.	G	A	64.88	.	AC=2;AF=1.00;AN=2;DP=24;ExcessHet=3.0103;FS=0.000;MLEAC=2;MLEAF=1.00;MQ=11.10;QD=32.44;SOR=0.693;ANN=A|missense_variant|MODERATE|ENSOARG00000013697|ENSOARG00000013697|transcript|ENSOART00000014904.1|protein_coding|1/5|c.68G>A|p.Arg23Gln|68/1608|68/1608|23/535||WARNING_TRANSCRIPT_NO_START_CODON;Cases=1,0,2;Controls=0,0,0;CC_TREND=NaN;CC_GENO=NaN;CC_ALL=1.000e+00;CC_DOM=1.000e+00;CC_REC=1.000e+00	GT:AD:DP:GQ:PGT:PID:PL	./.:22,0:22:.:.:.:0,0,0	1/1:0,2:2:6:1|1:114966801_A_T:90,6,0	./.:0,0:0:.:.:.:0,0,0
chr6	114966823	.	T	A	64.88	.	AC=2;AF=1.00;AN=2;DP=24;ExcessHet=3.0103;FS=0.000;MLEAC=2;MLEAF=1.00;MQ=11.10;QD=32.44;SOR=0.693;ANN=A|missense_variant|MODERATE|ENSOARG00000013697|ENSOARG00000013697|transcript|ENSOART00000014904.1|protein_coding|1/5|c.73T>A|p.Ser25Thr|73/1608|73/1608|25/535||WARNING_TRANSCRIPT_NO_START_CODON;Cases=1,0,2;Controls=0,0,0;CC_TREND=NaN;CC_GENO=NaN;CC_ALL=1.000e+00;CC_DOM=1.000e+00;CC_REC=1.000e+00	GT:AD:DP:GQ:PGT:PID:PL	./.:22,0:22:.:.:.:0,0,0	1/1:0,2:2:6:1|1:114966801_A_T:90,6,0	./.:0,0:0:.:.:.:0,0,0
chr6	114966828	.	A	G	64.88	.	AC=2;AF=1.00;AN=2;DP=24;ExcessHet=3.0103;FS=0.000;MLEAC=2;MLEAF=1.00;MQ=11.10;QD=32.44;SOR=0.693;ANN=G|synonymous_variant|LOW|ENSOARG00000013697|ENSOARG00000013697|transcript|ENSOART00000014904.1|protein_coding|1/5|c.78A>G|p.Pro26Pro|78/1608|78/1608|26/535||WARNING_TRANSCRIPT_NO_START_CODON;Cases=1,0,2;Controls=0,0,0;CC_TREND=NaN;CC_GENO=NaN;CC_ALL=1.000e+00;CC_DOM=1.000e+00;CC_REC=1.000e+00	GT:AD:DP:GQ:PGT:PID:PL	./.:22,0:22:.:.:.:0,0,0	1/1:0,2:2:6:1|1:114966801_A_T:90,6,0	./.:0,0:0:.:.:.:0,0,0
chr6	114966833	.	C	A	64.88	.	AC=2;AF=1.00;AN=2;DP=24;ExcessHet=3.0103;FS=0.000;MLEAC=2;MLEAF=1.00;MQ=11.10;QD=32.44;SOR=0.693;ANN=A|missense_variant|MODERATE|ENSOARG00000013697|ENSOARG00000013697|transcript|ENSOART00000014904.1|protein_coding|1/5|c.83C>A|p.Thr28Lys|83/1608|83/1608|28/535||WARNING_TRANSCRIPT_NO_START_CODON;Cases=1,0,2;Controls=0,0,0;CC_TREND=NaN;CC_GENO=NaN;CC_ALL=1.000e+00;CC_DOM=1.000e+00;CC_REC=1.000e+00	GT:AD:DP:GQ:PGT:PID:PL	./.:22,0:22:.:.:.:0,0,0	1/1:0,2:2:6:1|1:114966801_A_T:90,6,0	./.:0,0:0:.:.:.:0,0,0
chr6	114966858	.	T	G	64.88	.	AC=2;AF=1.00;AN=2;DP=25;ExcessHet=3.0103;FS=0.000;MLEAC=2;MLEAF=1.00;MQ=10.88;QD=32.44;SOR=0.693;ANN=G|synonymous_variant|LOW|ENSOARG00000013697|ENSOARG00000013697|transcript|ENSOART00000014904.1|protein_coding|1/5|c.108T>G|p.Pro36Pro|108/1608|108/1608|36/535||WARNING_TRANSCRIPT_NO_START_CODON;Cases=1,0,2;Controls=0,0,0;CC_TREND=NaN;CC_GENO=NaN;CC_ALL=1.000e+00;CC_DOM=1.000e+00;CC_REC=1.000e+00	GT:AD:DP:GQ:PGT:PID:PL	./.:23,0:23:.:.:.:0,0,0	1/1:0,2:2:6:1|1:114966801_A_T:90,6,0	./.:0,0:0:.:.:.:0,0,0
chr6	115332578	.	A	AC	387.2	.	AC=3;AF=0.750;AN=4;BaseQRankSum=-6.870e-01;ClippingRankSum=0.00;DP=29;ExcessHet=3.0103;FS=0.000;MLEAC=3;MLEAF=0.750;MQ=60.00;MQRankSum=0.00;QD=14.34;ReadPosRankSum=0.167;SOR=0.527;ANN=AC|splice_region_variant&intron_variant|LOW|ENSOARG00000026621|ENSOARG00000026621|transcript|ENSOART00000028645.1|lincRNA|1/1|n.1005-9dupC||||||INFO_REALIGN_3_PRIME,AC|upstream_gene_variant|MODIFIER|ENSOARG000000266…	GT:AD:DP:GQ:PGT:PID:PL	0/1:9,13:22:99:.:.:258,0,311	1/1:0,5:5:15:.:.:121,15,0	./.:0,0:1:.:0|1:115332578_AC_A:0,0,0
chr6	115470130	.	C	G	222.15	.	AC=3;AF=0.750;AN=4;BaseQRankSum=-7.910e-01;ClippingRankSum=0.00;DP=29;ExcessHet=3.0103;FS=3.452;MLEAC=3;MLEAF=0.750;MQ=60.00;MQRankSum=0.00;QD=7.66;ReadPosRankSum=-1.568e+00;SOR=0.537;ANN=G|synonymous_variant|LOW|FAM193A|ENSOARG00000015077|transcript|ENSOART00000016412.1|protein_coding|1/18|c.228G>C|p.Ala76Ala|228/3609|228/3609|76/1202||;Cases=1,0,2;Controls=0,1,1;CC_TREND=1.573e-01;CC_GENO=NaN;C…	GT:AD:DP:GQ:PL	0/1:16,11:27:99:196,0,323	1/1:0,2:2:6:54,6,0	./.:0,0:0:.:0,0,0
chr6	116119455	.	G	T	64.88	.	AC=2;AF=1.00;AN=2;DP=23;ExcessHet=3.0103;FS=0.000;MLEAC=2;MLEAF=1.00;MQ=17.69;QD=32.44;SOR=2.303;ANN=T|missense_variant|MODERATE|FGFR3|ENSOARG00000015904|transcript|ENSOART00000017316.1|protein_coding|3/15|c.389C>A|p.Pro130Gln|389/1995|389/1995|130/664||WARNING_TRANSCRIPT_NO_START_CODON,T|intron_variant|MODIFIER|ENSOARG00000015218|ENSOARG00000015218|transcript|ENSOART00000016560.1|protein_coding|…	GT:AD:DP:GQ:PGT:PID:PL	./.:20,0:20:.:.:.:0,0,0	./.:1,0:1:.:.:.:0,0,0	1/1:0,2:2:6:1|1:116119455_G_T:90,6,0
chr6	116119459	.	G	T	64.88	.	AC=2;AF=1.00;AN=2;DP=24;ExcessHet=3.0103;FS=0.000;MLEAC=2;MLEAF=1.00;MQ=17.32;QD=32.44;SOR=2.303;ANN=T|missense_variant|MODERATE|FGFR3|ENSOARG00000015904|transcript|ENSOART00000017316.1|protein_coding|3/15|c.385C>A|p.Leu129Met|385/1995|385/1995|129/664||WARNING_TRANSCRIPT_NO_START_CODON,T|intron_variant|MODIFIER|ENSOARG00000015218|ENSOARG00000015218|transcript|ENSOART00000016560.1|protein_coding|…	GT:AD:DP:GQ:PGT:PID:PL	./.:21,0:21:.:.:.:0,0,0	./.:1,0:1:.:.:.:0,0,0	1/1:0,2:2:6:1|1:116119455_G_T:90,6,0
chr6	116119472	.	G	A	64.88	.	AC=2;AF=1.00;AN=2;DP=24;ExcessHet=3.0103;FS=0.000;MLEAC=2;MLEAF=1.00;MQ=17.32;QD=32.44;SOR=2.303;ANN=A|synonymous_variant|LOW|FGFR3|ENSOARG00000015904|transcript|ENSOART00000017316.1|protein_coding|3/15|c.372C>T|p.Ser124Ser|372/1995|372/1995|124/664||WARNING_TRANSCRIPT_NO_START_CODON,A|intron_variant|MODIFIER|ENSOARG00000015218|ENSOARG00000015218|transcript|ENSOART00000016560.1|protein_coding|2/7…	GT:AD:DP:GQ:PGT:PID:PL	./.:22,0:22:.:.:.:0,0,0	./.:0,0:0:.:.:.:0,0,0	1/1:0,2:2:6:1|1:116119455_G_T:90,6,0
chr6	116356932	.	C	T	20.7	.	AC=2;AF=1.00;AN=2;DP=16;ExcessHet=3.0103;FS=0.000;MLEAC=2;MLEAF=1.00;MQ=15.00;QD=20.70;SOR=1.609;ANN=T|missense_variant|MODERATE|CTBP1|ENSOARG00000016137|transcript|ENSOART00000017575.1|protein_coding|8/8|c.1045C>T|p.Arg349Trp|1045/1059|1045/1059|349/352||WARNING_TRANSCRIPT_NO_STOP_CODON;Cases=1,0,2;Controls=0,0,0;CC_TREND=NaN;CC_GENO=NaN;CC_ALL=1.000e+00;CC_DOM=1.000e+00;CC_REC=1.000e+00	GT:AD:DP:GQ:PGT:PID:PL	./.:14,0:14:.:.:.:0,0,0	1/1:0,1:1:3:1|1:116356927_G_A:45,3,0	./.:1,0:1:.:.:.:0,0,0
chr6	116356941	.	G	GCACA	55.84	.	AC=2;AF=1.00;AN=2;DP=17;ExcessHet=3.0103;FS=0.000;MLEAC=2;MLEAF=1.00;MQ=20.58;QD=27.92;SOR=2.303;ANN=GCACA|frameshift_variant|HIGH|CTBP1|ENSOARG00000016137|transcript|ENSOART00000017575.1|protein_coding|8/8|c.1054_1055insCACA|p.Gly352fs|1055/1059|1055/1059|352/352||WARNING_TRANSCRIPT_NO_STOP_CODON;Cases=1,0,2;Controls=0,0,0;CC_TREND=NaN;CC_GENO=NaN;CC_ALL=1.000e+00;CC_DOM=1.000e+00;CC_REC=1.000e+…	GT:AD:DP:GQ:PGT:PID:PL	./.:14,0:14:.:.:.:0,0,0	1/1:0,2:2:6:1|1:116356927_G_A:90,6,0	./.:1,0:1:.:.:.:0,0,0
chr6	116356945	.	TGGGGGGAGTGGG	T	55.84	.	AC=2;AF=1.00;AN=2;DP=15;ExcessHet=3.0103;FS=0.000;MLEAC=2;MLEAF=1.00;MQ=21.91;QD=27.92;SOR=2.303;ANN=T|frameshift_variant&splice_region_variant|HIGH|CTBP1|ENSOARG00000016137|transcript|ENSOART00000017575.1|protein_coding|8/8|c.1059_*11delGGGGGGAGTGGG|p.Val353fs|1059/1059|1059/1059|353/352||WARNING_TRANSCRIPT_NO_STOP_CODON,T|downstream_gene_variant|MODIFIER|CTBP1|ENSOARG00000016137|transcript|ENSO…	GT:AD:DP:GQ:PGT:PID:PL	./.:12,0:12:.:.:.:0,0,0	1/1:0,2:2:6:1|1:116356927_G_A:90,6,0	./.:1,0:1:.:.:.:0,0,0

## Sheet: Table S3
Table S3 TaqMan PCR assay genotyping results for 212 animals. Yellow highlighted cells indicate animals that were also Sanger sequenced.
Sample ID	Genotype	Reported phenotype	Flock
Control 1	CC	Clinically unaffected, Merino	Control
Control 2	CC	Clinically unaffected, Merino	Control
PPHA-68	--	Affected	Flock 1
PPHA-69	--	Affected	Flock 1
PPHA-70	--	Affected	Flock 1
PPHA-72	--	Affected	Flock 1
PPHA-73	C-	Obligate carrier	Flock 1
PPHA-74	C-	Obligate carrier	Flock 1
PPHA-75	C-	Clinically unaffected	Flock 1
PPHA-76	C-	Clinically unaffected	Flock 1
PPHA-77	C-	Clinically unaffected	Flock 1
PPHA-78	C-	Clinically unaffected	Flock 1
PPHA-79	C-	Obligate carrier	Flock 1
PPHA-80	CC	Clinically unaffected	Flock 1
PPHA-81	C-	Clinically unaffected	Flock 1
PPHA-82	CC	Clinically unaffected	Flock 1
PPHA-83	C-	Clinically unaffected	Flock 1
PPHA-84	C-	Clinically unaffected	Flock 1
PPHA-85	C-	Clinically unaffected	Flock 1
PPHA-86	C-	Clinically unaffected	Flock 1
PPHA-87	C-	Clinically unaffected	Flock 1
PPHA-88	CC	Clinically unaffected	Flock 1
PPHA-89 / PPHA-110	C-	Obligate carrier	Flock 1
PPHA-90	CC	Clinically unaffected	Flock 1
PPHA-91	C-	Obligate carrier	Flock 1
PPHA-92	C-	Obligate carrier	Flock 1
PPHA-93	--	Affected	Flock 1
PPHA-94	--	Affected	Flock 1
PPHA-95	C-	Clinically unaffected	Flock 1
PPHA-96	CC	Clinically unaffected	Flock 1
PPHA-97	C-	Obligate carrier	Flock 1
PPHA-98	C-	Obligate carrier	Flock 1
PPHA-99	C-	Clinically unaffected	Flock 1
PPHA-100	--	Affected	Flock 1
PPHA-102	CC	Clinically unaffected	Flock 1
PPHA-103	CC	Clinically unaffected	Flock 1
PPHA-111	C-	Obligate carrier	Flock 1
PPHA-112	C-	Obligate carrier	Flock 1
PPHA-113	C-	Clinically unaffected	Flock 1
PPHA-X	--	Affected	Flock 1
PPHA-Y	--	Affected	Flock 1
PPHA-Z	--	Affected	Flock 1
X18-00033/0001	CC	Clinically unaffected	Flock 1
X18-00033/0002	C-	Clinically unaffected	Flock 1
X18-00033/0003	CC	Clinically unaffected	Flock 1
X18-00033/0004	C-	Clinically unaffected	Flock 1
X18-00033/0005	C-	Clinically unaffected	Flock 1
X18-00033/0006	C-	Clinically unaffected	Flock 1
X18-00033/0007	CC	Clinically unaffected	Flock 1
X18-00033/0008	CC	Clinically unaffected	Flock 1
X18-00033/0009	C-	Clinically unaffected	Flock 1
X18-00033/0010	CC	Clinically unaffected	Flock 1
X18-00033/0011	CC	Clinically unaffected	Flock 1
X18-00033/0012	C-	Clinically unaffected	Flock 1
X18-00033/0013	C-	Clinically unaffected	Flock 1
X18-00033/0014	C-	Clinically unaffected	Flock 1
X18-00033/0015	CC	Clinically unaffected	Flock 1
X18-00033/0016	C-	Clinically unaffected	Flock 1
X18-00033/0017	C-	Clinically unaffected	Flock 1
X18-00033/0018	C-	Clinically unaffected	Flock 1
X18-00033/0019	CC	Clinically unaffected	Flock 1
X18-00033/0020	CC	Clinically unaffected	Flock 1
X18-00033/0021	CC	Clinically unaffected	Flock 1
X18-00033/0022	C-	Clinically unaffected	Flock 1
X18-00033/0023	C-	Clinically unaffected	Flock 1
X18-00033/0024	C-	Clinically unaffected	Flock 1
X18-00033/0025	CC	Clinically unaffected	Flock 1
X18-00033/0026	C-	Clinically unaffected	Flock 1
X18-00033/0027	CC	Clinically unaffected	Flock 1
X18-00033/0028	CC	Clinically unaffected	Flock 1
X18-00033/0029	CC	Clinically unaffected	Flock 1
X18-00033/0030	CC	Clinically unaffected	Flock 1
X18-00033/0031	C-	Clinically unaffected	Flock 1
X18-00033/0032	CC	Clinically unaffected	Flock 1
X18-00033/0033	C-	Clinically unaffected	Flock 1
X18-00033/0034	C-	Clinically unaffected	Flock 1
X18-00033/0035	C-	Clinically unaffected	Flock 1
X18-00033/0036	C-	Clinically unaffected	Flock 1
X18-00033/0037	C-	Clinically unaffected	Flock 1
X18-00033/0038	C-	Clinically unaffected	Flock 1
X18-00033/0039	C-	Clinically unaffected	Flock 1
X18-00033/0040	C-	Clinically unaffected	Flock 1
X18-00033/0041	C-	Clinically unaffected	Flock 1
X18-00033/0042	C-	Clinically unaffected	Flock 1
X18-00033/0043	C-	Clinically unaffected	Flock 1
X18-00033/0044	C-	Clinically unaffected	Flock 1
X18-00033/0045	CC	Clinically unaffected	Flock 1
X18-00033/0046	C-	Clinically unaffected	Flock 1
X18-00033/0047	CC	Clinically unaffected	Flock 1
X18-00033/0048	CC	Clinically unaffected	Flock 1
X18-00033/0049	C-	Clinically unaffected	Flock 1
X18-00033/0050	C-	Clinically unaffected	Flock 1
X18-00033/0051	C-	Clinically unaffected	Flock 1
X18-00033/0052	C-	Clinically unaffected	Flock 1
X18-00033/0053	CC	Clinically unaffected	Flock 1
X18-00033/0054	C-	Clinically unaffected	Flock 1
X18-00033/0055	CC	Clinically unaffected	Flock 1
X18-00033/0056	CC	Clinically unaffected	Flock 1
X18-00033/0057	C-	Clinically unaffected	Flock 1
X18-00033/0058	C-	Clinically unaffected	Flock 1
X18-00033/0059	CC	Clinically unaffected	Flock 1
X18-00033/0060	CC	Clinically unaffected	Flock 1
X18-00033/0061	CC	Clinically unaffected	Flock 1
X18-00033/0062	CC	Clinically unaffected	Flock 1
X18-00033/0063	CC	Clinically unaffected	Flock 1
X18-00033/0064	C-	Clinically unaffected	Flock 1
X18-00033/0065	C-	Clinically unaffected	Flock 1
X18-00033/0066	CC	Clinically unaffected	Flock 1
X18-00033/0067	CC	Clinically unaffected	Flock 1
X18-00033/0068	C-	Clinically unaffected	Flock 1
X18-00033/0069	C-	Clinically unaffected	Flock 1
X18-00033/0070	CC	Clinically unaffected	Flock 1
X18-00033/0071	C-	Clinically unaffected	Flock 1
X18-00033/0072	CC	Clinically unaffected	Flock 1
X18-00033/0073	CC	Clinically unaffected	Flock 1
X18-00033/0074	CC	Clinically unaffected	Flock 1
X18-00033/0075	CC	Clinically unaffected	Flock 1
X18-00033/0076	CC	Clinically unaffected	Flock 1
X18-00033/0077	CC	Clinically unaffected	Flock 1
X18-00033/0078	CC	Clinically unaffected	Flock 1
X18-00033/0079	CC	Clinically unaffected	Flock 1
X18-00033/0080	C-	Clinically unaffected	Flock 1
X18-00033/0081	C-	Clinically unaffected	Flock 1
X18-00033/0082	C-	Clinically unaffected	Flock 1
X18-00033/0083	CC	Clinically unaffected	Flock 1
X18-00033/0084	C-	Clinically unaffected	Flock 1
X18-00033/0085	CC	Clinically unaffected	Flock 1
X18-00033/0086	CC	Clinically unaffected	Flock 1
X18-00033/0087	C-	Clinically unaffected	Flock 1
X19-09435/0001	CC	Clinically unaffected	Flock 1
X19-09435/0002	C-	Clinically unaffected	Flock 1
X19-09435/0003	C-	Clinically unaffected	Flock 1
X19-09435/0004	CC	Clinically unaffected	Flock 1
X19-09435/0005	C-	Clinically unaffected	Flock 1
X19-09435/0006	C-	Clinically unaffected	Flock 1
X19-09435/0007	CC	Clinically unaffected	Flock 1
X19-09435/0008	CC	Clinically unaffected	Flock 1
X19-09435/0009	C-	Clinically unaffected	Flock 1
X19-09435/0010	CC	Clinically unaffected	Flock 1
X19-09435/0011	C-	Clinically unaffected	Flock 1
X19-09435/0012	C-	Clinically unaffected	Flock 1
X19-09435/0013	CC	Clinically unaffected	Flock 1
X19-09435/0014	C-	Clinically unaffected	Flock 1
X19-09435/0015	CC	Clinically unaffected	Flock 1
X19-09435/0016	CC	Clinically unaffected	Flock 1
PPHA-1	C-	Clinically unaffected	Flock 2
PPHA-2	CC	Clinically unaffected	Flock 2
PPHA-3	C-	Clinically unaffected	Flock 2
PPHA-4	CC	Clinically unaffected	Flock 2
PPHA-5	CC	Clinically unaffected	Flock 2
PPHA-6	CC	Clinically unaffected	Flock 2
PPHA-7	CC	Clinically unaffected	Flock 2
PPHA-8	CC	Clinically unaffected	Flock 2
PPHA-9	CC	Clinically unaffected	Flock 2
PPHA-10	C-	Clinically unaffected	Flock 2
PPHA-11	CC	Clinically unaffected	Flock 2
PPHA-12	CC	Clinically unaffected	Flock 2
PPHA-13	CC	Clinically unaffected	Flock 2
PPHA-14	CC	Clinically unaffected	Flock 2
PPHA-15	CC	Clinically unaffected	Flock 2
PPHA-16	CC	Clinically unaffected	Flock 2
PPHA-17	CC	Clinically unaffected	Flock 2
PPHA-18	CC	Clinically unaffected	Flock 2
PPHA-19	CC	Clinically unaffected	Flock 2
PPHA-20	CC	Clinically unaffected	Flock 2
PPHA-21	C-	Obligate carrier	Flock 2
PPHA-22	CC	Clinically unaffected	Flock 2
PPHA-23	CC	Clinically unaffected	Flock 2
PPHA-24	CC	Clinically unaffected	Flock 2
PPHA-25	CC	Clinically unaffected	Flock 2
PPHA-26	C-	Clinically unaffected	Flock 2
PPHA-27	CC	Clinically unaffected	Flock 2
PPHA-28	CC	Clinically unaffected	Flock 2
PPHA-29	CC	Clinically unaffected	Flock 2
PPHA-30	CC	Clinically unaffected	Flock 2
PPHA-31	CC	Clinically unaffected	Flock 2
PPHA-32	CC	Clinically unaffected	Flock 2
PPHA-33	CC	Clinically unaffected	Flock 2
PPHA-34	CC	Clinically unaffected	Flock 2
PPHA-35	CC	Clinically unaffected	Flock 2
PPHA-36	CC	Clinically unaffected	Flock 2
PPHA-37	CC	Clinically unaffected	Flock 2
PPHA-38	CC	Clinically unaffected	Flock 2
PPHA-39	CC	Clinically unaffected	Flock 2
PPHA-40	CC	Clinically unaffected	Flock 2
PPHA-41	CC	Clinically unaffected	Flock 2
PPHA-42	CC	Clinically unaffected	Flock 2
PPHA-43	CC	Clinically unaffected	Flock 2
PPHA-44	CC	Clinically unaffected	Flock 2
PPHA-45	CC	Clinically unaffected	Flock 2
PPHA-46	CC	Clinically unaffected	Flock 2
PPHA-47	CC	Clinically unaffected	Flock 2
PPHA-48	CC	Clinically unaffected	Flock 2
PPHA-49	CC	Clinically unaffected	Flock 2
PPHA-50	CC	Clinically unaffected	Flock 2
PPHA-51	CC	Clinically unaffected	Flock 2
PPHA-52	CC	Clinically unaffected	Flock 2
PPHA-53	CC	Clinically unaffected	Flock 2
PPHA-54	CC	Clinically unaffected	Flock 2
PPHA-55	CC	Clinically unaffected	Flock 2
PPHA-56	CC	Clinically unaffected	Flock 2
PPHA-57	CC	Clinically unaffected	Flock 2
PPHA-58	CC	Clinically unaffected	Flock 2
PPHA-59	CC	Clinically unaffected	Flock 2
PPHA-60	CC	Clinically unaffected	Flock 2
PPHA-61	CC	Clinically unaffected	Flock 2
PPHA-63	CC	Clinically unaffected	Flock 2
PPHA-64	CC	Clinically unaffected	Flock 2
PPHA-65	C-	Clinically unaffected	Flock 2
PPHA-66	CC	Clinically unaffected	Flock 2
PPHA-67	CC	Clinically unaffected	Flock 2
PPHA-71	Fail	Affected	Flock 3

## Sheet: Table S4
Table S4 Overview of exon length in the ADAMTS3 gene in humans (Homo sapiens), mice (Mus musculus), sheep (Ovis aries) and PHA-affected foetuses PPHA93 and PPHA94. Data for affected sheep is based on sequencing of cDNA generated using primers in exon 13 and 17. Affected sheep have a shortened exon 14 and normal length exon 15 and 16.
		Length (bp)
Species	Ensembl/NCBI transcript	Exon 1	Exon 2	Exon 3	Exon 4	Exon 5	Exon 6	Exon 7	Exon 8	Exon 9	Exon 10	Exon 11	Exon 12	Exon 13	Exon 14	Exon 15	Alternative exon*	Exon 16	Exon 17	Exon 18	Exon 19	Exon 20	Exon 21	Exon 22	Exon 23
Human-1	ENST00000286657.10	528	28	407	157	200	84	157	106	144	133	114	146	176	134	124		81	164	166	133	208	118	2736
Human-2	ENST00000622135.1	103	28	407	157	200	84	157	106	144	133	114	146	176	134	124		81	164	166	133	208	118	1243	153
Mouse-1	ENSMUST00000163159.7	114	28	407	157	200	84	157	106	144	133	114	146	176	134	124	84		164	166	133	208	118	840
Mouse-2	ENSMUST00000061427.9	114	28	407	157	200	84	157	106	144	133	114	146	176	134	124		81	164	166	133	208	118	840
Mouse-3	ENSMUST00000198151.1	513	28	407	885
Sheep-1	ENSOART00000014359.1	580	28	407	157	200	84	157	106	144	133	114	146	176	134	124		81	164	166	133	208	118	560
Sheep-2	ENSOART00000014360.1	580	28	407	28	35	60
Sheep-PPHA93	ENSOART00000014359.1	N/A	N/A	N/A	N/A	N/A	N/A	N/A	N/A	N/A	N/A	N/A	N/A	N/A	116	124		81	164	N/A	N/A	N/A	N/A	N/A
Sheep-PPHA94	ENSOART00000014359.1	N/A	N/A	N/A	N/A	N/A	N/A	N/A	N/A	N/A	N/A	N/A	N/A	N/A	116	124	139**	81	164	N/A	N/A	N/A	N/A	N/A
* Supported evidence for this alternative exon is indicated by cDNA sequences identified by BLAST search
** cDNA sequencing of affected sheep PPHA94 identified an alternative exon, which appears to represent a normal splice variant in other species and may not be disease associated
